# Supplementary material for: Evaluation of the efficacy of Lactobacillus-containing feminine hygiene products on vaginal microbiome and genitourinary symptoms in pre- and postmenopausal women: A pilot randomized controlled trial
Source: PLoS One. 2022 Dec 30;17(12):e0270242. doi: 10.1371/journal.pone.0270242 (PMC9803311; doi:10.1371/journal.pone.0270242)
Supplement: S1 Data — (XLSX) [file pone.0270242.s007.xlsx]

## Sheet: Dataset
ID	Txgp	Prepostgp	FSH	E2	Uequol	EQLP	pH1	pH2	Age	Height	Weight	Symptom1	Effect	Symptom2	Improvement	PreSMI1	PreSMI2	PreSMI3	PreSMI4	PreSMI5	PreSMI6	PreSMI7	PreSMI8	PreSMI9	PreSMI10	BTotalSMI	PostSMI1	PostSMI2	PostSMI3	PostSMI4	PostSMI5	PostSMI6	PostSMI7	PostSMI8	PostSMI9	PostSMI10	FTotalSMI	PreOAB1	PreOAB2	PreOAB3	PreOAB4	BTotalOAB	PostOAB1	PostOAB2	PostOAB3	PostOAB4	FTotalOAB	Diversity1	Diversity2
101	Control	Premenopausal	5.2	61.6	1.1	P	4.1	4.1	35	168	53	Nil	Totally disagree	Nil	No change	0	0	5	0	0	0	0	0	0	0	5	0	0	5	0	0	0	0	0	0	0	5	0	0	0	0	0	0	0	0	0	0	0.0170941	0.0763255
102	Control	Premenopausal	6.5	45	12.9	P	4.1	4.1	28	163	55	itchiness・Bad odor	Agree	Bad odor	No change	0	0	9	0	5	4	3	3	2	5	31	0	0	9	0	5	0	0	3	2	5	24	0	0	0	0	0	0	0	0	0	0	0.696006	0.8354
103	Control	Premenopausal	5.3	116.6	5.6	P	4.4	3.6	33	158	58	Nil	Partially disagree	dryness	No change	0	0	5	0	0	0	0	0	0	3	8	0	0	0	0	5	0	0	0	2	3	10	0	1	0	0	1	1	1	0	0	2	1.20123	0.085038
104	Control	Premenopausal	4.5	115.1	0.5	NP	4.1	4.1	34	163	51	Nil	Totally disagree	Nil	No change	0	0	0	0	0	4	3	0	2	3	12	0	0	0	0	0	4	3	0	2	3	12	0	0	0	0	0	1	0	0	0	1	0.000716169	0.00934072
105	Control	Premenopausal	4.7	140.4	2.6	P	3.6	4.1	44	160	53	Increased discharge・Bad odor	Partially disagree	Nil	No change	0	6	5	8	9	12	5	5	7	7	64	0	6	5	8	9	12	5	5	7	7	64	0	0	0	0	0	0	0	0	0	0	0.0157035	0.298849
136	Control	Premenopausal	7.1	100.4	0.3	NP	4.4	5.3	43	158	50	Nil	Totally disagree	Nil	No change	0	0	0	0	0	0	0	0	2	3	5	0	0	0	0	0	0	0	3	0	0	3	1	0	0	0	1	1	0	0	0	1	2.22355	1.89301
106	Treatment 1	Premenopausal	3.1	80.7	0.8	NP	4.4	4.1	27	155	84	itchiness・Bad odor	Partially disagree	itchiness	Improved a lot	6	10	5	4	9	0	5	0	2	3	44	6	10	9	8	9	0	5	5	4	5	61	0	0	0	0	0	0	1	0	0	1	1.39216	0.714964
107	Treatment 1	Premenopausal	3.1	90.3	0.6	NP	4.4	4.4	29	164	51	Nil	Totally disagree	Nil	No change	0	0	5	0	0	0	0	0	0	0	5	0	10	9	0	0	0	0	0	0	0	19	1	1	2	0	4	1	1	3	0	5	0.162064	0.222566
108	Treatment 1	Premenopausal	4.1	41.5	0.25	NP	4.1	4.1	32	156	47	Nil	Totally disagree	Nil	No change	0	0	9	0	0	0	0	0	4	7	20	0	0	0	0	0	0	0	0	4	5	9	1	0	0	0	1	1	0	0	0	1	0.897152	1.00627
109	Treatment 1	Premenopausal	2.9	190.1	8.5	P	5.6	4.4	33	156	57	Bad odor	Partially disagree	itchiness・Bad odor	Improved a lot	0	6	5	0	9	8	5	3	7	7	50	0	6	5	4	9	8	3	3	4	5	47	1	0	0	0	1	1	1	0	0	2	2.66526	1.1872
111	Treatment 1	Premenopausal	6.9	14.1	0.25	NP	5.3	5.3	35	161	58	dryness・itchiness・incontience	Partially disagree	dryness	No change	0	0	5	0	14	8	7	0	4	3	41	0	0	5	4	9	8	7	3	7	5	48	0	0	0	0	0	0	0	0	0	0	0.189553	0.337234
112	Treatment 1	Premenopausal	3.3	125.7	3.4	P	3.6	4.7	36	165	52	Nil	0	Nil	Improved a little	0	0	0	0	0	0	0	0	0	0	0	0	0	0	0	0	0	0	0	0	0	0	0	0	0	0	0	0	0	0	0	0	0.69	0.04
113	Treatment 1	Premenopausal	1.7	145.5	4.9	P	4.4	4.4	37	160	55	Bad odor	Partially disagree	Nil	Improved a lot	6	10	14	0	0	0	7	0	4	5	46	0	3	9	0	0	0	3	0	2	3	20	0	0	0	0	0	0	0	0	0	0	1.55807	0.684038
114	Treatment 1	Premenopausal	9.7	382.2	0.5	NP	6.1	5.6	39	156	65	itchiness	Agree	itchiness	No change	0	0	0	0	0	4	3	0	2	3	12	0	0	0	0	0	4	3	3	2	3	15	0	0	0	0	0	0	0	0	0	0	1.49996	1.59772
115	Treatment 1	Premenopausal	0.1	1507.1	3	P	4.1	3.6	40	167	58	Bad odor・discharge	Agree	Nil	Improved a little	0	0	0	0	0	4	0	3	0	0	7	0	3	5	0	0	4	0	3	0	0	15	1	1	0	0	2	1	1	0	0	2	0.0357823	0.01721
116	Treatment 1	Premenopausal	2.5	86	2.9	P	4.7	3.6	41	154	46	incontience	Partially disagree	Nil	No change	0	0	5	0	0	0	3	0	0	5	13	0	0	9	0	0	4	3	0	0	3	19	0	0	1	0	1	0	1	1	0	2	0.147857	0.148104
117	Treatment 1	Premenopausal	6.6	626.8	2	P	4.4	4.1	43	164	52	Nil	Totally disagree	Nil	No change	0	3	14	0	9	8	3	0	0	5	42	0	6	5	0	5	4	5	3	2	7	37	0	0	0	0	0	0	0	0	0	0	1.64447	2.13403
118	Treatment 1	Premenopausal	3	112.6	0.25	NP	3.6	3.6	44	158	49	itchiness	Agree	itchiness	No change	0	0	5	0	5	0	0	0	4	3	17	0	0	0	0	5	4	0	0	4	3	16	1	1	0	0	2	1	1	0	0	2	0.00874651	0.000716169
119	Treatment 1	Premenopausal	5.1	139.6	0.6	NP	3.6	3.6	45	150	43	Nil	Totally disagree	Nil	No change	0	0	9	4	0	0	3	0	0	3	19	0	0	9	4	0	0	3	0	0	3	19	1	0	0	0	1	1	0	0	0	1	0.00465715	0.000716169
120	Treatment 1	Premenopausal	34	279.6	3.6	P	5.6	5.6	46	156	55	dryness	Partially disagree	dryness・itchiness	Improved a little	0	3	9	0	0	0	3	5	2	5	27	3	6	5	0	0	0	0	3	4	5	26	1	0	0	0	1	1	0	0	0	1	0.405839	1.02671
121	Treatment 2	Premenopausal	1.1	10	0.4	NP	4.4	4.7	28	164	47	Increased discharge・Bad odor	Agree	Bad odor	Improved a little	0	0	14	0	0	4	3	0	0	5	16	0	0	5	0	0	0	0	0	0	3	8	0	0	0	0	0	0	0	0	0	0	1.74888	1.89325
122	Treatment 2	Premenopausal	3.1	94.4	0.7	NP	4.4	4.4	30	157	53	Nil	Totally disagree	Nil	No change	3	6	0	0	5	0	0	0	0	0	14	0	0	0	0	5	0	0	0	0	0	5	0	0	0	0	0	0	0	0	0	0	0.878791	0.410671
123	Treatment 2	Premenopausal	3.4	277.6	0.4	NP	4.4	4.4	30	160	53	dryness・itchiness・Increased discharge	Agree	Nil	Improved a lot	3	3	9	8	5	8	3	3	4	7	53	0	6	9	4	0	4	3	3	4	5	38	1	0	1	0	2	1	0	0	0	1	1.11074	1.04333
124	Treatment 2	Premenopausal	0.6	10	0.5	NP	4.1	3.6	31	150	44	Nil	Totally disagree	Nil	Improved a little	0	0	9	0	0	0	3	0	2	0	14	0	0	5	0	0	0	0	0	2	0	7	0	0	0	0	0	0	0	0	0	0	0.297117	0.0224199
125	Treatment 2	Premenopausal	8.1	66	0.25	NP	4.1	4.4	34	153	39	Nil	Totally disagree	Nil	No change	0	3	9	4	5	0	0	3	2	5	31	0	3	9	0	5	0	0	0	4	7	28	0	1	0	0	1	0	1	0	0	1	1.4075	1.11676
126	Treatment 2	Premenopausal	4.6	172.6	27.4	P	3.6	4.1	35	156	51	Nil	Partially disagree	Nil	No change	3	6	14	4	5	8	3	5	7	7	62	3	6	9	0	9	4	0	0	4	5	40	1	0	1	0	2	1	0	1	0	2	0.380808	0.868315
127	Treatment 2	Premenopausal	4.4	37.6	25.4	P	4.4	5.6	35	157	58	dryness・itchiness	Partially disagree	Nil	Improved a lot	3	3	9	4	5	4	3	0	2	5	38	6	6	0	0	5	4	3	3	2	0	29	0	0	0	0	0	0	0	0	0	0	0.45534	1.39908
128	Treatment 2	Premenopausal	5.1	70.3	0.7	NP	4.1	4.1	37	155	44	Bad odor	Partially disagree	Bad odor	Improved a lot	0	0	5	0	5	0	3	0	2	5	20	0	0	0	0	0	0	0	0	2	3	5	0	0	0	0	0	1	0	0	0	1	0.784606	1.07453
129	Treatment 2	Premenopausal	2.9	119.7	1.4	P	4.4	4.4	37	160	46	Increased discharge	Partially disagree	Increased discharge	No change	0	0	9	0	0	0	0	0	2	2	13	0	3	9	0	0	0	0	0	0	0	12	0	0	0	0	0	0	0	0	0	0	1.09782	1.14273
130	Treatment 2	Premenopausal	5.4	101.8	0.25	NP	4.1	3.6	39	157	51	Nil	Totally disagree	Nil	No change	3	3	5	4	0	8	5	0	2	3	33	0	3	5	0	0	4	3	0	0	0	15	1	1	0	0	2	1	1	1	0	3	0.0183218	0.0078704
131	Treatment 2	Premenopausal	2.5	177.4	38.9	P	4.1	3.6	41	166	55	Increased discharge	Partially disagree	tingling during the period	Improved a lot	0	0	0	0	0	0	0	0	0	0	0	0	0	0	0	0	0	0	0	0	0	0	0	0	0	0	0	0	0	0	0	0	0.544982	1.38582
132	Treatment 2	Premenopausal	12.2	170.3	3.9	P	4.7	4.4	42	162	63	Bad odor	Partially disagree	Bad odor	Improved a lot	0	0	5	0	5	4	0	0	4	5	23	0	0	9	4	5	4	3	3	4	5	37	1	1	0	0	2	1	0	0	0	1	1.57199	2.15174
133	Treatment 2	Premenopausal	7.5	67.6	0.8	NP	5	3.6	45	159	49	Nil	Partially disagree	Nil	No change	0	0	0	0	5	8	0	5	4	0	22	0	0	0	0	5	0	0	3	4	0	12	1	1	0	0	2	0	1	0	0	1	1.10011	0.745027
134	Treatment 2	Premenopausal	1.4	97.3	0.7	NP	4.1	3.6	45	160	50	Increased discharge・Bad odor	Totally disagree	Bad odor	Improved a lot	0	0	9	0	9	8	3	3	2	5	39	0	0	5	0	5	4	0	3	2	3	22	0	0	0	0	0	0	0	0	0	0	0.00838803	0.0199513
135	Treatment 2	Premenopausal	50.1	10	0.25	NP	3.6	5	51	156	83	incontience	Partially disagree	Nil	Improved a lot	10	10	9	8	5	4	0	3	2	5	56	10	10	9	8	9	4	3	3	2	5	63	1	0	1	2	4	1	0	1	0	2	0.00218669	0.0279802
201	Control	Postmenopausal	66.2	10	0.3	NP	6.1	6.1	59	151	62	Nil	Totally disagree	Nil	No change	6	6	5	4	9	8	3	3	2	5	51	3	6	5	4	0	4	3	0	2	5	32	1	1	1	1	4	0	1	1	1	3	2.36372	2.37116
202	Control	Postmenopausal	88.7	10	0.25	NP	6.1	6.1	60	165	57	painful intercourse	Partially disagree	Nil	No change	6	10	9	12	14	8	5	5	7	7	83	6	10	9	12	114	8	5	3	7	7	81	1	1	0	0	2	1	2	0	0	3	1.75356	3.62989
203	Control	Postmenopausal	26.2	10	0.5	NP	5.3	6.1	64	160	57	Bad odor	Partially disagree	Nil	No change	0	0	0	0	0	0	0	0	0	5	5	0	0	0	0	0	0	0	0	0	3	3	0	1	0	0	1	0	1	0	0	1	0.458435	0.341204
204	Control	Postmenopausal	66	10	0.3	NP	6.1	6.1	56	154	48	Nil	Totally disagree	Nil	No change	0	0	5	0	0	0	0	0	2	3	10	0	0	5	0	0	0	3	0	2	3	13	0	0	0	0	0	0	0	0	0	0	2.32787	3.57436
205	Control	Postmenopausal	61.4	10	6.3	P	6.1	6.1	65	156	64	frequency・incontience	Partially disagree	Nil	No change	0	0	0	0	5	0	0	0	0	0	5	0	0	0	0	0	0	0	0	0	0	0	1	2	3	4	10	1	1	2	1	5	3.62387	3.19697
206	Treatment 1	Postmenopausal	61.7	10	0.25	NP	6.1	6.1	53	161	51	Nil	Totally disagree	Nil	Improved a little	0	0	5	0	0	0	0	0	0	0	5	0	0	5	0	0	0	0	0	2	3	10	0	1	1	0	2	0	1	2	0	3	1.57099	2.38143
207	Treatment 1	Postmenopausal	58.1	10	0.9	NP	6.1	6.1	54	156	57	sweaty	Totally disagree	Nil	Improved a lot	0	6	0	0	9	0	3	3	0	3	24	0	3	0	4	9	0	0	3	2	3	24	0	0	0	0	0	0	1	0	0	1	2.94683	2.80695
208	Treatment 1	Postmenopausal	30.4	10	17.2	P	5.6	5.6	56	162	58	Nil	Agree	Nil	Improved a little	3	3	0	0	5	4	3	0	4	5	27	3	6	5	4	9	0	0	0	4	3	34	0	1	0	0	1	1	1	0	0	2	2.51751	1.57698
209	Treatment 1	Postmenopausal	63.1	10	0.25	NP	6.1	6.1	57	155	50	itchiness・Bad odor・painful intercourse・frequency・incontience	Totally agree	incontience	Improved a lot	3	6	9	4	5	4	0	0	0	7	38	3	10	9	4	5	4	3	0	0	5	43	1	1	5	4	11	1	1	1	1	4	3.0486	3.63038
210	Treatment 1	Postmenopausal	36.6	10	12	P	4.7	4.7	57	159	52	dryness・itchiness・sweaty during summer	Agree	itchiness	Improved a lot	3	6	5	4	5	4	3	3	4	7	44	3	3	5	4	9	4	3	5	4	7	49	0	1	1	0	2	0	1	1	0	2	0.558803	3.08063
211	Treatment 1	Postmenopausal	40.4	10	0.25	NP	6.1	6.1	58	164	64	Nil	Totally disagree	Nil	Improved a little	0	6	5	4	5	4	0	0	2	5	31	0	3	9	4	5	0	0	0	0	3	24	1	1	1	1	4	1	1	2	1	5	0.0242553	0.0642357
212	Treatment 1	Postmenopausal	63.9	10	0.4	NP	6.1	6.1	58	160	51	pain while wearing girdle	Partially disagree	Nil	Improved a little	0	0	0	0	0	0	3	0	3	0	7	0	3	0	0	0	0	3	3	4	5	18	1	0	0	0	1	1	0	0	0	1	1.49894	2.7434
213	Treatment 1	Postmenopausal	92.2	10	40.7	P	6.1	5.6	58	156	41	Bad odor	Partially disagree	Bad odor	Improved a lot	0	0	5	0	9	0	3	5	2	7	31	0	0	5	0	5	0	0	5	0	5	20	1	2	0	0	3	1	2	0	0	3	2.07727	2.55089
214	Treatment 1	Postmenopausal	34.7	10	24	P	6.1	6.1	59	152	60	incontience	Agree	Nil	Improved a lot	0	0	5	0	0	4	0	0	2	5	16	0	0	0	0	0	0	0	0	2	3	5	0	1	4	4	9	0	1	3	2	6	4.22849	4.5143
215	Treatment 1	Postmenopausal	53.3	10	0.7	NP	6.1	6.1	61	163	61	Nil	Totally disagree	Nil	No change	0	0	0	4	9	0	0	7	2	5	27	0	0	0	4	0	4	0	7	2	7	24	0	1	0	0	1	0	0	0	0	0	3.41711	2.42311
216	Treatment 1	Postmenopausal	34.5	10	1.2	P	6.1	6.1	65	155	57	Nil	Totally disagree	Nil	Improved a little	0	0	0	0	0	0	0	0	0	0	0	0	0	0	0	0	0	0	0	0	0	0	1	0	1	1	3	1	0	1	0	2	0.553179	2.08261
217	Treatment 1	Postmenopausal	39.8	10	13.9	P	6.1	6.1	76	156	56	Urinary symptoms(frequency・incontience)	Totally agree	dryness・itchiness・urinary symptoms	Improved a little	3	10	14	4	0	4	0	0	7	7	49	0	10	9	4	0	4	3	0	4	7	41	1	1	2	2	6	1	0	2	1	4	2.58355	3.45041
218	Treatment 1	Postmenopausal	79.4	10	2.4	P	6.1	6.1	58	148	52	dryness・Bad odor	Agree	Nil	Improved a lot	3	3	9	8	0	4	5	3	2	5	42	3	6	5	4	0	4	5	3	4	5	39	0	0	0	0	0	0	0	0	0	0	1.84967	2.01126
219	Treatment 1	Postmenopausal	54.4	10	18.4	P	6.1	6.1	59	152	60	Nil	Totally disagree	painful intercourse	No change	6	6	0	0	0	0	0	0	2	0	14	6	6	0	0	5	0	0	0	2	3	22	0	0	1	0	1	0	0	1	0	1	1.83365	3.51314
220	Treatment 1	Postmenopausal	54.2	10	0.6	NP	6.1	6.1	57	151	53	frequency	Agree	Bad odor	Improved a little	0	0	0	0	0	0	0	0	2	0	2	0	0	0	0	0	0	0	0	4	0	4	1	0	0	0	1	1	0	0	0	1	2.07363	3.93666
235	Treatment 1	Postmenopausal	63.8	10	0.25	NP	6.1	6.1	72	158	53	Nil	Totally disagree	Nil	No change	0	0	0	0	5	0	0	0	0	0	5	0	0	0	0	0	0	0	0	0	0	0	0	1	0	0	1	0	1	1	1	3	1.69828	2.86055
221	Treatment 2	Postmenopausal	47.1	10	75	P	6.1	5.6	54	161	66	frequency・incontience	Agree	incontience	Improved a little	3	10	0	0	0	0	0	0	0	0	13	3	10	0	4	0	0	0	0	2	0	19	1	0	3	3	7	0	0	0	1	1	2.10495	1.78963
222	Treatment 2	Postmenopausal	68	10	0.25	NP	5.3	5.3	55	155	43	Increased discharge・Bad odor・incontience	Partially disagree	Nil	Improved a little	3	0	14	4	5	4	5	7	4	7	53	6	6	14	8	14	8	5	5	7	7	80	0	1	1	1	3	0	1	4	1	6	2.34251	0.792623
223	Treatment 2	Postmenopausal	69.1	10	7.6	P	5.6	5.6	57	161	50	dryness・painful intercourse・incontience	Partially disagree	Increased discharge after using lubricant	Improved a little	0	6	5	0	0	0	0	0	2	3	16	0	3	5	0	0	0	0	0	2	3	13	0	1	0	0	1	0	0	0	0	0	1.51064	1.55442
224	Treatment 2	Postmenopausal	57.8	10	0.6	NP	5.6	5.6	58	155	46	Nil	Totally disagree	Nil	No change	0	0	0	0	5	4	5	7	2	3	26	0	0	0	0	9	4	7	5	2	3	30	1	1	0	0	2	1	0	0	0	1	0.0707006	0.121937
225	Treatment 2	Postmenopausal	119.9	10	33.8	P	6.1	5.6	58	151	41	Nil	Totally disagree	Nil	No change	0	3	5	0	9	0	3	3	4	3	30	0	6	5	4	9	4	5	3	4	5	45	0	0	1	0	1	0	0	1	0	1	3.02338	2.30937
226	Treatment 2	Postmenopausal	30.1	10	0.4	NP	6.1	6.1	59	164	70	Nil	Totally disagree	Nil	No change	10	10	5	8	5	8	3	5	4	7	65	6	10	5	8	9	4	3	3	4	7	59	0	0	0	0	0	0	0	0	0	0	2.79155	2.97665
227	Treatment 2	Postmenopausal	80.1	10	0.6	NP	5.6	5.6	59	167	51	Bad odor・dryness・painful intercourse・frequency・incontience	Totally agree	Nil	Improved a lot	3	6	9	8	0	4	5	3	0	5	43	3	6	0	4	0	4	3	0	0	0	20	0	1	2	2	5	0	0	1	0	1	1.04549	0.618775
229	Treatment 2	Postmenopausal	32.4	10	0.6	NP	4.1	4.1	60	153	78	Nil	Totally disagree	Nil	Improved a lot	0	10	9	12	14	4	0	0	7	7	63	0	10	9	12	14	4	0	3	7	7	66	0	2	0	0	2	1	1	0	0	2	1.04186	0.746638
230	Treatment 2	Postmenopausal	48.5	10	0.25	NP	6.1	6.1	61	155	52	dryness	Partially disagree	Nil	No change	3	6	9	0	9	4	3	0	0	5	39	3	6	14	0	14	4	3	0	0	7	51	0	0	1	0	1	0	1	1	0	2	1.43287	1.47009
231	Treatment 2	Postmenopausal	52.7	10	0.3	NP	6.1	6.1	67	150	45	frequency	Totally agree	frequency	No change	0	0	0	0	0	0	0	0	2	3	5	0	6	5	0	0	0	0	0	2	3	16	1	1	1	1	4	1	1	1	0	3	2.45708	2.83738
232	Treatment 2	Postmenopausal	65.9	10	0.25	NP	6.1	6.1	60	160		frequency	Partially disagree	incontience	No change	0	6	0	0	0	0	0	0	2	7	15	0	3	0	0	0	4	0	3	2	5	17	1	1	3	3	8	1	1	2	2	6	1.88417	0.143735
233	Treatment 2	Postmenopausal	66.3	10	7.7	P	6.1	5.6	61	158	53	itchiness・painful intercourse	Agree	itchiness	No change	0	0	9	8	14	0	0	0	4	3	38	0	0	0	4	9	0	3	0	2	3	21	1	0	0	0	1	1	0	0	0	1	0.327891	0.984697
234	Treatment 2	Postmenopausal	59.3	10	32.9	P	6.1	5.6	65	155	56	itchiness	Partially disagree	Nil	Improved a little	0	0	5	0	5	0	0	0	2	5	17	0	0	5	4	9	4	3	3	2	5	35	1	1	1	1	4	1	1	0	0	2	2.35136	2.78499
236	Treatment 2	Postmenopausal	94.8	10	0.6	NP	6.1	6.1	59	147	59	incontience	Partially disagree	incontience	No change	0	0	5	0	9	0	0	0	0	5	19	0	0	5	0	9	0	0	0	2	5	21	0	1	0	1	2	0	1	3	1	5	1.69218	0.882496
[truncated: 20 more columns]

## Sheet: Description
ID	Subject ID
Txgp	Treatment group
Prepostgp	Premenopause/postmenopause group
FSH	Follicular stimulating hormone
E2	Estradiol
Uequol	Urinary equol (μM)
EQLP	Equol producer status
pH1	pH at baseline
pH2	pH after 4 weeks
Age	Age at baseline (years)
Height	Height at baseline (cm)
Weight	Weight at baseline (kg)
Symptom1	Symptoms at baseline
Effect	Effect on daily activities
Symptom2	Symptoms after 4 weeks
Improvement	Improvement of symptoms after 4 weeks
PreSMI1	Simplified menopausal index Q1 at baseline
PreSMI2	Simplified menopausal index Q2 at baseline
PreSMI3	Simplified menopausal index Q3 at baseline
PreSMI4	Simplified menopausal index Q4 at baseline
PreSMI5	Simplified menopausal index Q5 at baseline
PreSMI6	Simplified menopausal index Q6 at baseline
PreSMI7	Simplified menopausal index Q7 at baseline
PreSMI8	Simplified menopausal index Q8 at baseline
PreSMI9	Simplified menopausal index Q9 at baseline
PreSMI10	Simplified menopausal index Q10 at baseline
BTotalSMI	Simplified menopausal index total score at baseline
PostSMI1	Simplified menopausal index Q1 after 4 weeks
PostSMI2	Simplified menopausal index Q2 after 4 weeks
PostSMI3	Simplified menopausal index Q3 after 4 weeks
PostSMI4	Simplified menopausal index Q4 after 4 weeks
PostSMI5	Simplified menopausal index Q5 after 4 weeks
PostSMI6	Simplified menopausal index Q6 after 4 weeks
PostSMI7	Simplified menopausal index Q7 after 4 weeks
PostSMI8	Simplified menopausal index Q8 after 4 weeks
PostSMI9	Simplified menopausal index Q9 after 4 weeks
PostSMI10	Simplified menopausal index Q10 after 4 weeks
FTotalSMI	Simplified menopausal index total score after 4 weeks
PreOAB1	Overactive bladder symptom Q1 at baseline
PreOAB2	Overactive bladder symptom Q2 at baseline
PreOAB3	Overactive bladder symptom Q3 at baseline
PreOAB4	Overactive bladder symptom Q4 at baseline
BTotalOAB	Overactive bladder symptom total score at baseline
PostOAB1	Overactive bladder symptom Q1 after 4 weeks
PostOAB2	Overactive bladder symptom Q2 after 4 weeks
PostOAB3	Overactive bladder symptom Q3 after 4 weeks
PostOAB4	Overactive bladder symptom Q4 after 4 weeks
FTotalOAB	Overactive bladder symptom total score after 4 weeks
Diversity1	Alpha diversity score at baseline
Diversity2	Alpha diversity score after 4 weeks
Basal1	Basal cells at baseline
Basal2	Basal cells after 4 weeks
Inter1	Intermediate cells at baseline
Inter2	Intermediate cells after 4 weeks
Superficial1	Superficial cells at baseline
Superficial2	Superficial cells after 4 weeks
crispatus1	Lactobacillus crispatus	at baseline
gasseri1	Lactobacillus gasseri	at baseline
iners1	Lactobacillus iners	at baseline
jensenii1	Lactobacillus jensenii	at baseline
otherLB1	Other Lactobacillus	at baseline
LB1	Total Lactobacillus percent at baseline
crispatus2	Lactobacillus crispatus	after 4 weeks
gasseri2	Lactobacillus gasseri	after 4 weeks
iners2	Lactobacillus iners	after 4 weeks
jensenii2	Lactobacillus jensenii	after 4 weeks
otherLB2	Other Lactobacillus	after 4 weeks
LB2	Total Lactobacillus percent after 4 weeks
Patho1	Pathogenic bacteria percent at baseline
Patho2	Pathogenic bacteria percent after 4 weeks

## Sheet: Microbiome
Nomenclature	106-1	107-1	108-1	109-1	111-1	112-1	113-1	114-1	115-1	116-1	117-1	118-1	119-1	120-1	121-1	122-1	123-1	124-1	125-1	126-1	127-1	128-1	129-1	130-1	131-1	132-1	133-1	134-1	135-1	206-1	207-1	208-1	209-1	210-1	211-1	212-1	213-1	214-1	215-1	216-1	217-1	218-1	219-1	220-1	235-1	221-1	222-1	223-1	224-1
Mobiluncus curtisii	0	0	0	0	0	0	0	0	0	0	0	0	0	0	0	0	0	0	0	0	0	0	0	0	0	0	0	0	0	0	0	0	0	0	0	0	0	0	0	0	0	0	0	0	0	0	0	0	0
Mobiluncus mulieris	0	0	0	0	0	0	0	0	0	0	0	0	0	0	0	0	0	0	0	0	0	0	0	0	0	0	0	0	0	0	0	0	0	0	0	0	0	2.48	0	0	0	0	0	0	0	0	0	0	0
Mobiluncus	0	0	0	0	0	0	0	0	0	0	0	0	0	0	0	0	0	0	0	0	0	0	0	0	0	0	0	0	0	0	0	0	0	0	0	0	0	2.48	0	0	0	0	0	0	0	0	0	0	0
Gardnerella (genus level ID only)	0	0	0	0	0	0.12	0.02	0	0	0	0.03	0	0	0	0	0	0	0	0	0	0	0	0.03	0	0	0.04	0	0	0	0	0	0	0	0	0	0	0	0	0	0	0	0	0	0	0	0	0	0	0
Gardnerella vaginalis	58.83	0.16	0	7.85	97.51	16.58	21.36	0	0	0	71.14	0.01	0	0.02	38.24	18.16	0	0	31.36	0	0	0	60.88	0	0	72	0	0	0	0	0	0	0	0	0	0	0	0.35	0	0	0	0	0	0	0	0	0	0	0
Gardnerella	58.83	0.16	0	7.85	97.51	16.7	21.38	0	0	0	71.17	0.01	0	0.02	38.24	18.16	0	0	31.36	0	0	0	60.91	0	0	72.04	0	0	0	0	0	0	0	0	0	0	0	0.35	0	0	0	0	0	0	0	0	0	0	0
Bacteroides (slash calls)	0	0	0	0	0	0	0	0	0	0	0	0	0	0	0	0	0	0	0	0	0	0	0	0	0	0	0	0	0	0	0	0	0	0	0	0	0	0	0	0	0	0	0	0	0	0	0	0	0
Bacteroides dorei	0	0	0	0	0	0	0	0	0	0	0	0	0	0	0	0	0	0	0	0	0	0	0	0	0	0	0	0	0	0	0	0	0	0	0	0	0	0	0	0	0	0	0	0	0	0	0	0	0
Bacteroides eggerthii	0	0	0	0	0	0	0	0	0	0	0	0	0	0	0	0	0	0	0	0	0	0	0	0	0	0	0	0	0	0	0	0	0	0	0	0	0	0	0	0	0	0	0	0	0	0	0	0	0
Bacteroides fragilis	0	0	0	0	0	0	0	0	0	0	0	0	0	0	0	0	0	0	0	0	0	0	0	0	0	0	0	0	0	0	0	0	0	0	0	0	0	0	28.1	0	0	0	0	0	0	0	0	0	0
Bacteroides massiliensis	0	0	0	0	0	0	0	0	0	0	0	0	0	0	0	0	0	0	0	0	0	0	0	0	0	0	0	0	0	0	0	0	0	0	0	0	0	0	0	0	0	0	0	0	0	0	0	0	0
Bacteroides stercoris	0	0	0	0	0	0	0	0	0	0	0	0	0	0	0	0	0	0	0	0	0	0	0	0	0	0	0	0	0	0	0	0	0	0	0	0	0	0	0	0	0	0	0	0	0	0	0	0	0
Bacteroides uniformis	0	0	0	0	0	0	0	0	0	0	0	0	0	0	0	0	0	0	0	0	0	0	0	0	0	0	0	0	0	0	0	0	0	0	0	0	0	0	0	0	0	0	0	0	0	0.85	0	0	0
Bacteroides vulgatus	0	0	0	0	0	0	0	0	0	0	0	0	0	0	0	0	0	0	0	0	0	0	0	0	0	0	0	0	0	0	0	0	0	0	0	0	0	0	0	0	0	0	0	0	0.45	0	0	0	0
Bacteroides	0	0	0	0	0	0	0	0	0	0	0	0	0	0	0	0	0	0	0	0	0	0	0	0	0	0	0	0	0	0	0	0	0	0	0	0	0	0	28.1	0	0	0	0	0	0.45	0.85	0	0	0
Prevotellaceae	0	0	0	0.47	0	0	0	0	0	0	0.56	0	0	0	0	0	0	0	0	0	0	0	0	0	0	0.08	0	0	0	0	0	0	0	0	0	0	0	0	0.8	0	0	0	0	0	0	0	0	0	0
Prevotella (genus level ID only)	0	0	0	0	0	0	0	0	0	0	0	0	0	0	0	0	0	0	0	0	0	0	0	0	0	0	0	0	0	0	0	0	0	0	0	0	0	0	0	0	0	0	0	0	0	0	0	0	0
Prevotella (slash calls)	0	0	0	0	0	0	0	0	0	0	0.75	0	0	0	0	0	0	0	0	0	0	0	0	0	0	0	0	0	0	0	0	0	0	0	0	0	0	0	0	0	0	0	0	0	0	0	0	0	0
Prevotella amnii	0	0	0	0	0	0	0	0	0	0	0.5	0	0	0	0	0	0	0	0	0	0	0	0	0	0	0	0	0	0	0	0	0	0	0	0	0	0	0	0	0	0	0	0	0	0	0	0	0	0
Prevotella bergensis	0	0	0	0	0	0	0	0	0	0	0	0	0	0	0	0	0	0	0	0	0	0	0	0	0	0	0	0	0	0	0	0	0	0	0	0	0	6.91	0	0	0	0	0	0	0	0	0	0	0
Prevotella bivia	0.02	0	0	10.38	0	0	0	0	0	0	0	0	0	0	0	0	0	0	0	0	0	0	0	0	0	0.51	0	0	0	0	0	0	0	0	0	0.47	0	2.62	0	0	5.63	4.4	0	0	0	0	0	0	0
Prevotella buccalis	0	0	0	0	0	0	0	0	0	0	1.76	0	0	0	0	0	0	0	0	0	0	0	0	0	0	0.56	0	0	0	0	0	0	0	0	0	0	0	2.54	0.51	0	0	0	0	3.13	0	0	2	0	0
Prevotella copri	0	0	0	0	0	0	0	0	0	0	0	0	0	0	0	0	0	0	0	0	0	0	0	0	0	0	0	0	0	0	0	0	0	0	0	0	0	0	0	0	0	0	0	0	0	0	0	0	0
Prevotella corporis	0	0	0	0	0	0	0	0	0	0	0	0	0	0.22	0	0	0	0	0	0	0	0	0	0	0	0	0	0	0	0	0	0	0	0	0	0	0	0	0	0	0	0	0	0	0	0	0	0	0
Prevotella disiens	0.03	0	0	2.51	0	0	0	0	0	0	0	0	0	0	0	0	0	0	0	0	0	0	0	0	0	0	0	0	0	0	0	0	0	0	0	0	0	1.14	0.93	0	0	0	0	0	0	0	24.51	0	0
Prevotella melaninogenica	0	0	0	0	0	0	0	0	0	0	0	0	0	0	0	0	0	0	0	0	0	0	0	0	0	0	0	0	0	0	0	0	0	0	0	0	17.22	0	0	0	0	0	0	0	0	0	0	0	0
Prevotella nanceiensis	0	0	0	0	0	0	0	0	0	0	0	0	0	0	0	0	0	0	0	0	0	0	0	0	0	0	0	0	0	0	0	0	0	0	0	0	0	0	0	0	0	0	0	0	0	0	0	0	0
Prevotella oris	0	0	0	0	0	0	0	0	0	0	0	0	0	0	0	0	0	0	0	0	0	0	0	0	0	0	0	0	0	0	0	0	0	0	0	0	0	0	0	0	0	0	0	0	0	0	0	0	0
Prevotella stercorea	0	0	0	0	0	0	0	0	0	0	0	0	0	0	0	0	0	0	0	0	0	0	0	0	0	0	0	0	0	0	0	0	0	0	0	0	0	0	0	0	0	0	0	0	0	0	0	0	0
Prevotella timonensis	0.01	0	0	46.5	0	0	0	0	0	0	0	0	0	0.21	0	0	0	0	0	0	0	0	0	0	0	12.17	0	0	0	0	0	0	0	0	0	0	0	1.98	0	0	0	0	0	0	0	0	0	0	0
Prevotella	0.06	0	0	59.86	0	0	0	0	0	0	3.57	0	0	0.43	0	0	0	0	0	0	0	0	0	0	0	13.32	0	0	0	0	0	0	0	0	0	0.47	17.22	15.19	2.24	0	5.63	4.4	0	3.13	0	0	26.51	0	0
Streptococcaceae	0	0	0	0	0	0	0	0	0	0	0	0	0	0	0	0	0	0	0	0	0	0	0	0	0	0	0	0	0	0	0	0	0	0	0	0	0	0	0	0	0	0	0	0	0	0	0	0	0
Streptococcaceae	0	0	0	0	0	0	0	0	0	0	0	0	0	0	0	0	0	0	0	0	0	0	0	0	0	0	0	0	0	0	0	0	0	0	0	0	0	0	0	0	0	0	0	0	0	0	0	0	0
Streptococcus (genus level ID only)	0.03	0	0	0	0	0	0	0	0	0	0	0	0	0	0	0	0	0	0	0	0	0	0	0	0	0	0	0	0	0	0	0	0	0.03	0	0	0	0	0	0	0	0	0	0	0	0	0	0	0
Streptococcus (slash calls)	4.57	0	0	0	0	0	0	64.9	0	0	0	0	0	0	0	0	0	0	0	0	0	0	0	0	0	0	0	0	0	0	0	0	0	5.65	0	40.37	0	0	4.78	0	24.88	48.35	21.33	0	0	0.48	0	42.86	0
Streptococcus agalactiae	0	0	0	0	0	0	0	0	0	0	0	0	0	0	0	0	0	0	0	0	0	0	0	0	0	0	0	0	0	0	0	0	0	0	0	0.47	0	0	0	0	0	0	0	0	0	0	0	0	0
Streptococcus alactolyticus	0	0	0	0	0	0	0	0	0	0	0	0	0	0	0	0	0	0	0	0	0	0	0	0	0	0	0	0	0	0	0	0	0	0	0	0	0	0	0	0	0	0	0	0	0	0	0	0	0
Streptococcus anginosus	0.07	0	0	0	0	0	0	0	0	0	0	0	0	0.06	0	0	0	0	0	0	0	0	0	0	0	0	0	0	0	0	0	27.24	0	0.32	0	0.52	0	1.08	13.5	87.18	0	0	0	0	0	0	4.41	0	0
Streptococcus infantis	0	0	0	0	0	0	0	0	0	0	0	0	0	0	0	0	0	0	0	0	0	0	0	0	0	0	0	0	0	0	0	0	0	0	0	0	0	0	0	0	0	0	0	0	0	0	0	0	0
Streptococcus intermedius	0	0	0	0	0	0	0	0	0	0	0	0	0	0	0	0	0	0	0	0	0	0	0	0	0	0	0	0	0	0	0	0	0	0	0	0	0	0	0	0	0	0	0	0	0	0	0	0	0
Streptococcus mitis	0	0	0	0	0	0	0	0	0	0	0	0	0	0	0	0	0	0	0	0	0	0	0	0	0	0	0	0	0	0	0	0	0	0	0	0	0	0	0	0	0	0	0	0	0	0	0	0	0
Streptococcus oralis	0	0	0	0	0	0	0	0	0	0	0	0	0	0	0	0	0	0	0	0	0	0	0	0	0	0	0	0	0	0	0	0	0	0	0	0	0	0	0	0	0	0	0	0	0	0	0	0	0
Streptococcus pasteurianus	0	0	0	0	0	0	0	0	0	0	0	0	0	0	0	0	0	0	0	0	0	0	0	0	0	0	0	0	0	0	0	0	0	0	0	0	0	0	0	0	0	0	0	0	0	0	0	0	0
Streptococcus peroris	0	0	0	0	0	0	0	0	0	0	0	0	0	0	0	0	0	0	0	0	0	0	0	0	0	0	0	0	0	0	0	0	0	0	0	0	0	0	0	0	0	0	0	0	0	0	0	0	0
Streptococcus pseudopneumoniae	0	0	0	0	0	0	0	0	0	0	0	0	0	0	0	0	0	0	0	0	0	0	0	0	0	0	0	0	0	0	0	0	0	0	0	0	0	0	0	0	0	0	0	0	0	0	0	0	0
Streptococcus salivarius	0	0	0	0	0	0	0	0	0	0	0	0	0	0	0	0	0	0	0	0	0	0	0	0	0	0	0	0	0	0	0	0	0	0	0	0	0	0	0	0	0	0	0	0	0	0	0	0	0
Streptococcus tigurinus	0	0	0	0	0	0	0	0	0	0	0	0	0	0	0	0	0	0	0	0	0	0	0	0	0	0	0	0	0	0	0	0	0	0	0	0	0	0	0	0	0	0	0	0	0	0	0	0	0
Streptococcus urinalis	0	0	0	0	0	0	0	0	0	0	0	0	0	0	0	0	0	0	0	0	0	0	0	0	0	0	0	0	0	0	0	0	0	0	0	0	0	0	0	0	0	0	0	0	0	0	0	0	0
Streptococcus	4.67	0	0	0	0	0	0	64.9	0	0	0	0	0	0.06	0	0	0	0	0	0	0	0	0	0	0	0	0	0	0	0	0	27.24	0	6	0	41.36	0	1.08	18.28	87.18	24.88	48.35	21.33	0	0	0.48	4.41	42.86	0
Fusobacterium (slash calls)	0	0	0	0	0	0	0	0	0	0	0	0	0	0	0	0	0	0	0	0	0	0	0	0	0	0	0	0	0	0	0	0	0	0	0	0	0	0.94	0	0	0	0	0	6.27	0	0	0	0	0
Fusobacterium nucleatum	0	0	0	0	0	0	0	0	0	0	0	0	0	0	0	0	0	0	0	0	0	0	0	0	0	0	0	0	0	0	0	0	0	0	0	0	0	0	0	0	0	0	0	0	0	0	0	0	0
Fusobacterium	0	0	0	0	0	0	0	0	0	0	0	0	0	0	0	0	0	0	0	0	0	0	0	0	0	0	0	0	0	0	0	0	0	0	0	0	0	0.94	0	0	0	0	0	6.27	0	0	0	0	0
Sneathia amnionii	0	0	0	0	0	0	0	0	0	0	0.32	0	0	0	0	0	0	0	0	0	0	0	0	0	0	0	0	0	0	0	0	0	0	0	0	0	0	0	0	0	0	0	0	0	0	0	0	0	0
Sneathia sanguinegens	0	0	0	0	0	0	1.31	0	0	0	0.16	0	0	0	0	0	0	0	0	0	0	0	0	0	0	0.25	0	0	0	0	0	0	0	0	0	0	0	0	0	0	0	0	0	0	0	0	0	0	0
Sneathia	0	0	0	0	0	0	1.31	0	0	0	0.48	0	0	0	0	0	0	0	0	0	0	0	0	0	0	0.25	0	0	0	0	0	0	0	0	0	0	0	0	0	0	0	0	0	0	0	0	0	0	0
Mycoplasma hominis	0	0	0	0	0	0	0	0	0	0	0	0	0	0	0	0	0	0	0	0	0	0	0	0	0	0	0	0	0	0	0	0	0	0	0	0	0	0	0	0	0	0	0	0	0	0	0	0	0
Ureaplasma parvum	2.57	0	0.49	0	0	0	1.81	7.4	0	0.16	0	0	0	0.08	0	0.43	0.91	0	0.65	0	0.71	0	0	0.1	0	0	0	0	0	0	0	0	0	0	0	0	0	0	0	0	0	0	0	0	0	0	0	0	0
Ureaplasma urealyticum	0	0	0	0	0	0	0	0	0	0	0	0	0	0	0	0	0	0	0	0	0	0	0	0	0	0	0	0	0	0	0	0	0	0	0	0	0	0	0	0	0	0	0	0	0	0	0	0	0
Ureaplasma	2.57	0	0.49	0	0	0	1.81	7.4	0	0.16	0	0	0	0.08	0	0.43	0.91	0	0.65	0	0.71	0	0	0.1	0	0	0	0	0	0	0	0	0	0	0	0	0	0	0	0	0	0	0	0	0	0	0	0	0
Lactobacillus crispatus	0	2.05	27.71	0.1	0	83.02	4.42	0	0.32	98.34	0.17	99.94	0	0.23	0	0	60.1	95.01	0	0.18	2.44	0	0	99.85	89.66	0	0	99.94	99.99	0	2.87	0	0	0	0	4.08	0	0.31	0	0	0	0	0	0	0	0	0	0	0
Lactobacillus gasseri	31.8	0	0	0	0	0	0	0	0	0	0	0	0	0	0	0	0.01	0	0	0.05	0.01	21.01	37.22	0	0	0	56.46	0	0	0	0	0	0	0	0	0	0	0	0	0	0	0	0	0	0	0	0	0	0
Lactobacillus iners	0.17	97.79	71.78	3.44	0.03	0	66.11	0	99.65	1.18	10.67	0.01	99.97	94.5	33.57	79.19	38.02	0	0	93.87	93.58	0	0	0	0.01	0.33	0	0	0	0	3.28	0	0	0	0	0	0	0.48	0.42	0	0	0	14.67	0	0	0	0.01	0	0
Lactobacillus jensenii	0	0	0	0	0	0	0	0	0	0	0	0	0	0	0	0	0	0	0	0	0	0	0	0	0	0	0	0	0	0	0	0	0	0	0	0	0	0	0	0	0	0	0	0	0	0	0	0	0
Lactobacillaceae	0	0	0	0	0	0	0	0	0	0.04	0	0	0.03	0.05	0	0	0	0	0	0.09	0	0	0	0	0	0	0	0	0	0	0	0	0	0.05	0	0	0	0	0	0	0	0	0	0	0	0	0	0	0
Lactobacillus (genus level ID only)	0.03	0	0	0	0	0.29	0	0	0	0.01	0	0.04	0	0.2	0	0.06	0	0.02	0	0	0.01	0	0	0.05	0.01	0	0	0.05	0	0	0	0	0	0.01	0	0	0	0	0	0	0	0	0	0	0	0	0	0	0
Lactobacillus (slash calls)	0	0	0	0	0	0	0.12	0	0	0	0	0	0	0	0	0.06	0.08	0.01	8.33	0.51	0.49	0	0	0	1.08	0	0	0	0.01	0	0	0	0	0	0	0	0	0	0	0	0	0	0	0	0	0	2.69	0	0
Lactobacillus coleohominis	0	0	0.02	0	0	0	0	0	0	0	0	0	0	0	0	0	0.2	0	0	0	0	0	0	0	0	0	0	0.01	0	0	0	0	0	0	0	0	0	0	0	0	0	0	0	0	0	0	0	0	0
Lactobacillus delbrueckii	0	0	0	0	0	0	0	0	0	0	0	0	0	0	0	0	0	0	1.07	0	0	0	0	0	0	0	0	0	0	0	0	0	0	91.54	0	0	0	0	0	0	0	0	0	0	0	0	0	0	0
Lactobacillus fornicalis	0	0	0	0	0	0	0.7	0	0	0.16	0	0	0	0	0	0	0.68	0	58.21	5.3	2.74	0	0	0	9.09	0	0	0	0	0	0	0	0	0	0	0	0	0	0	0	0	0	0	0	0	0	16.95	0	0
Lactobacillus mucosae	0	0	0	0	0	0	0	0	0	0	0	0	0	0	0	0	0	0	0	0	0	0	0	0	0	0	0	0	0	0	0	0	0	0.04	0	0	0	0	0	0	0	0	0	0	0	0	0	0	0
Lactobacillus paracasei	0	0	0	0	0	0	0	0	0	0	0	0	0	0	0	0	0	0	0	0	0	0	0	0	0	0	0	0	0	0	0	0	0	0	0	0	0	0	0	0	0	0	0	0	0	0	0	0	0
Lactobacillus psittaci	0	0	0	0.07	0	0	0	0	0	0	0	0	0	3.97	0	0	0	4.86	0	0	0	0	0	0	0	0	0	0	0	0	0	0	0	0	0	0	0	0	0	0	0	0	0	0	0	0	0	0	0
Lactobacillus vaginalis	0	0	0	0	0	0	0	0	0	0.11	0	0	0	0	0	0	0	0	0	0	0	0	0.03	0	0	0	0	0	0	0	0	0	0	0	0	0	0	0	0	0	0	0	0	0	0	0	0	0	0
Lactobacillus zeae	0	0	0	0	0	0	0	0	0	0	0	0	0	0	0	0	0	0	0	0	0	0	0	0	0	0	0	0	0	0	0	0	0	0	0	0	0	0	0	0	0	0	0	0	0	0	0	0	0
Other LB	0.03	0	0.02	0.07	0	0.29	0.82	0	0	0.32	0	0.04	0.03	4.22	0	0.12	0.96	4.89	67.61	5.9	3.24	0	0.03	0.05	10.18	0	0	0.06	0.01	0	0	0	0	91.64	0	0	0	0	0	0	0	0	0	0	0	0	19.64	0	0
[truncated: 69 more columns]
